# Supplementary material for: Impacts of prenatal nutrition on metabolic pathways in beef cattle: an integrative approach using metabolomics and metagenomics
Source: BMC Genomics. 2025 Apr 10;26:359. doi: 10.1186/s12864-025-11545-6 (PMC11983759; doi:10.1186/s12864-025-11545-6)
Supplement: Supplementary file 1 — Supplementary Material 1 [file 12864_2025_11545_MOESM1_ESM.xlsx]

## Sheet: Planilha1
		Concentration [µm]
	ID	Ala	Arg	Asn	Asp	Cit	Gln	Glu	Gly	His	Ile	Leu	Lys	Met	Orn	Phe	Pro	Ser	Thr	Trp	Tyr	Val	Ac-Orn	Alpha-aaa	ADMA	SDMA	Carnosine	Creatinine	DOPA	Dopamine	Histamine	Kynurenine	Met-SO	Nitro-Tyr	c4-OH-Pro	t4-OH-Pro	PEA	Putrescine	Sarcosine	Serotonin	Spermidine	Spermine	Taurine	C0	C2	C3	C3-DC (C4-OH)	C3-OH	C3:1
	6781	306.29	117.46	48.79	16.06	55.25	507.43	90.07	496.50	103.42	184.22	236.05	158.44	36.99	59.74	58.49	113.63	107.20	99.11	49.31	102.65	350.42	3.50	1.51	0.68	0.56	36.38	71.26	ND	< LQ	0.20	6.38	1.42	ND	ND	38.67	< LQ	0.09	3.33	0.54	ND	0.20	57.41	0.110	0.051	0.054	0.035	0.000	0.000
	6796	286.13	90.71	35.43	10.36	63.73	498.98	85.54	403.10	95.48	139.60	200.06	98.50	30.95	45.10	63.75	97.83	113.27	100.58	65.15	87.97	283.42	1.53	< LQ	0.66	0.38	35.91	91.59	ND	ND	0.20	6.41	1.22	ND	ND	28.18	< LQ	0.16	2.78	0.78	ND	ND	51.25	16.0	3.30	2.57	0.105	0.034	0.000
	6797	227.97	165.34	42.82	13.71	77.24	527.83	97.08	457.66	127.04	158.64	215.46	167.39	37.20	67.16	74.96	116.97	114.24	82.63	66.65	75.05	380.04	2.55	1.24	0.45	0.34	33.64	74.09	ND	< LQ	0.20	6.68	1.93	ND	ND	26.01	ND	0.05	3.32	0.44	ND	ND	54.35	307	64.2	12.9	0.041	0.032	0.023
	6808	226.04	111.90	37.46	16.37	76.52	547.89	90.16	441.48	105.83	141.95	178.11	126.41	35.88	42.94	64.66	88.98	114.41	81.31	57.06	85.38	315.70	1.87	0.24	0.54	0.50	34.79	93.29	0.09	ND	0.21	6.30	1.17	ND	ND	27.57	< LQ	0.07	3.56	0.35	0.08	0.35	29.81	2.13	1.09	0.099	0.044	0.000	0.000
	6816	301.22	125.46	51.00	17.25	67.33	480.95	88.68	429.96	123.81	163.65	230.67	172.12	38.36	54.67	66.65	104.18	117.40	87.05	73.88	94.96	334.85	3.47	0.36	0.51	0.44	47.07	111.20	ND	< LQ	ND	7.19	1.39	ND	ND	30.30	< LQ	0.11	3.55	0.30	0.12	0.23	46.78	6.93	1.42	0.148	0.063	0.000	0.001
	6821	341.11	108.22	61.95	16.50	88.39	520.61	99.68	531.01	129.26	181.69	255.97	164.11	37.86	56.23	75.97	131.29	131.15	112.09	64.90	103.25	369.17	2.81	0.76	0.55	0.43	40.49	107.74	ND	< LQ	ND	6.35	1.33	ND	ND	28.01	ND	0.15	3.01	1.34	ND	ND	36.84	8.48	3.75	0.550	0.049	0.039	0.000
	6822	250.08	94.46	29.62	10.98	50.63	343.31	95.56	378.33	105.30	125.06	175.90	96.94	29.09	45.70	75.02	93.05	96.09	97.85	46.05	100.24	262.50	0.83	1.80	0.50	0.44	23.81	67.14	ND	< LQ	ND	3.37	1.57	ND	ND	22.38	ND	0.06	3.49	0.67	ND	ND	21.60	8.36	4.24	0.415	0.031	0.000	0.000
	6876	258.01	189.27	65.47	14.02	97.12	632.54	93.86	469.99	155.79	162.36	225.89	198.39	55.86	78.02	86.56	147.55	154.34	124.71	64.27	101.68	334.57	3.33	1.18	0.62	0.47	40.36	102.87	ND	< LQ	ND	4.74	1.49	ND	ND	42.48	ND	0.05	2.77	0.31	ND	ND	59.09	22.0	0.652	1.22	0.103	0.000	0.000
	6979	308.53	107.92	49.71	13.15	77.97	492.19	91.47	500.51	142.55	139.49	191.63	122.16	31.58	50.44	50.33	114.29	122.50	87.52	50.89	77.97	313.91	1.96	1.05	0.45	0.44	44.65	79.31	ND	< LQ	ND	4.95	1.71	ND	ND	34.84	ND	0.12	3.24	0.51	ND	ND	47.28	12.7	3.92	1.57	0.084	0.080	0.000
	7045	386.85	154.83	70.89	17.97	55.64	598.49	111.12	533.32	135.07	222.65	285.43	244.88	45.87	73.41	84.33	148.00	143.87	116.71	79.53	120.43	384.15	2.06	0.88	0.53	0.47	39.08	93.25	0.08	< LQ	ND	6.21	1.15	ND	ND	35.46	ND	0.16	2.66	0.85	ND	ND	48.83	233	47.2	10.2	0.039	0.115	0.022
	7063	274.85	156.43	48.34	14.80	58.33	593.09	70.35	466.27	137.18	158.67	196.68	199.85	43.82	52.08	76.05	115.28	137.50	132.28	88.05	89.18	423.82	1.19	0.11	0.48	0.45	42.24	80.21	ND	ND	ND	7.07	1.60	ND	ND	30.54	ND	0.06	2.87	0.45	ND	ND	40.23	129	53.0	3.55	0.128	0.027	0.019
	7072	325.40	114.92	39.50	15.86	48.73	550.55	131.37	463.93	140.89	132.12	181.33	118.60	36.67	38.34	66.65	125.31	122.51	72.80	61.29	87.61	268.50	2.01	1.22	0.53	0.48	44.92	96.23	ND	ND	0.20	5.26	0.52	ND	ND	54.60	ND	0.21	4.76	0.47	ND	0.20	61.28	3.43	1.94	0.056	0.104	0.000	0.000
	7074	275.50	89.04	41.20	12.00	50.69	398.07	85.28	432.59	91.52	123.66	162.10	103.44	29.15	36.26	58.03	97.91	111.07	84.81	43.51	76.02	266.29	1.25	< LQ	0.57	0.47	29.42	66.41	ND	ND	ND	9.51	0.72	ND	0.20	32.12	ND	0.21	3.36	1.23	0.09	ND	42.70	8.47	1.29	0.434	0.036	0.000	0.000
	7075	193.98	65.28	36.70	12.36	48.91	320.61	73.55	386.07	71.17	107.68	149.49	86.38	22.80	30.94	59.45	72.05	81.99	69.34	58.78	56.74	234.36	1.29	1.43	0.60	0.46	29.43	105.86	ND	ND	ND	5.69	0.96	ND	ND	27.39	ND	0.06	2.47	0.72	ND	0.20	64.86	5.38	4.38	0.141	0.000	0.032	0.000
	7085	328.15	94.48	41.55	14.08	46.99	488.90	92.76	478.85	105.84	146.96	184.55	97.56	35.63	39.73	59.07	101.60	91.96	78.45	47.16	79.31	265.41	2.52	0.76	0.64	0.52	31.08	77.85	0.09	< LQ	0.20	7.61	1.63	ND	ND	39.66	ND	0.09	2.55	0.89	ND	0.21	36.40	8.01	4.66	0.613	0.050	0.018	0.000
[truncated: 137 more columns]
