# Supplementary material for: Impacts of prenatal nutrition on metabolic pathways in beef cattle: an integrative approach using metabolomics and metagenomics
Source: BMC Genomics. 2025 Apr 10;26:359. doi: 10.1186/s12864-025-11545-6 (PMC11983759; doi:10.1186/s12864-025-11545-6)
Supplement: Supplementary file 2 — Supplementary Material 2 [file 12864_2025_11545_MOESM2_ESM.xlsx]

## Sheet: Planilha1
	ASVs	6781-F	6796-F	6797-F	6808-F	6816-F	6821-F	6822-F	6876-F	6979-F	7045-F	7063-F	7072-F	7074-F	7075-F	7085-F
	ASV1	600	542	785	0	976	220	368	357	265	537	0	199	170	0	342
	ASV2	179	293	221	442	343	390	160	338	637	221	169	563	429	405	436
	ASV3	163	276	240	659	298	345	148	220	487	132	145	589	565	339	318
	ASV4	504	568	815	121	1018	99	182	157	237	393	156	139	108	104	179
	ASV5	141	201	197	495	282	426	75	318	521	139	72	596	418	393	443
	ASV6	89	189	152	713	209	381	132	201	538	115	120	635	573	312	344
	ASV7	103	268	0	354	191	335	171	408	170	371	278	465	284	253	327
	ASV8	0	295	0	253	320	265	168	290	155	196	148	627	431	212	220
	ASV9	0	158	126	550	153	276	78	164	356	83	139	487	415	229	275
	ASV10	87	128	144	299	184	298	0	218	345	129	130	446	302	274	349
	ASV11	51	104	166	526	141	283	78	137	313	63	83	454	436	227	266
	ASV12	94	132	128	309	193	308	60	209	379	158	0	429	297	217	313
	ASV13	363	436	561	0	619	158	138	134	169	357	0	108	0	0	133
	ASV14	104	130	123	261	195	251	55	189	443	121	48	400	272	253	278
	ASV15	0	91	0	123	113	310	76	365	108	342	215	622	228	111	307
	ASV16	89	156	241	265	223	212	140	184	202	198	139	166	325	237	197
	ASV17	0	129	118	478	165	225	70	119	345	78	0	376	366	210	218
	ASV18	325	388	564	0	602	0	132	148	165	308	0	108	0	0	131
	ASV19	0	160	140	438	152	168	93	131	249	64	81	374	371	183	220
	ASV20	96	117	128	235	202	219	0	238	320	99	0	345	224	249	290
	ASV21	0	280	0	228	117	167	194	205	0	212	113	706	351	82	83
	ASV22	330	358	522	0	647	0	123	115	173	271	0	102	0	0	92
	ASV23	304	362	423	0	549	0	0	141	158	329	238	104	0	0	123
	ASV24	0	0	0	126	125	230	152	292	0	226	176	432	164	87	213
	ASV25	0	160	0	170	112	190	151	164	0	153	151	576	249	56	60
	ASV26	160	0	0	101	72	224	83	219	50	194	167	378	137	64	193
	ASV27	0	117	0	297	120	155	160	156	55	0	524	0	213	0	178
	ASV28	0	153	0	157	73	131	134	156	108	131	75	455	213	52	56
	ASV29	0	76	134	159	118	152	89	110	170	75	0	134	356	162	155
	ASV30	0	192	0	136	85	178	125	198	0	117	0	487	216	62	59
	ASV31	0	206	0	148	109	161	96	168	102	256	158	170	203	0	70
	ASV32	227	51	0	110	107	206	0	221	0	138	147	284	222	0	79
	ASV33	0	87	0	101	0	186	0	256	0	208	146	372	116	76	196
	ASV34	55	51	0	89	0	191	73	175	241	113	125	187	186	134	73
	ASV35	0	189	0	268	143	100	191	215	0	0	300	134	137	0	0
	ASV36	0	103	0	305	0	128	64	158	0	0	602	0	180	0	123
	ASV37	0	0	0	0	99	198	0	258	0	228	143	310	165	0	239
	ASV38	0	161	104	152	0	124	119	87	103	0	203	100	240	104	126
	ASV39	0	0	0	130	47	228	250	322	57	347	0	0	0	0	217
	ASV40	0	148	0	139	0	143	109	166	0	111	86	445	229	0	0
	ASV41	0	0	0	94	0	240	170	314	57	298	0	0	119	0	228
	ASV42	0	149	0	0	0	0	237	105	0	224	103	0	206	182	238
	ASV43	0	135	0	176	113	246	80	165	0	0	136	0	127	0	194
	ASV44	75	321	95	0	0	0	0	0	142	242	0	194	0	283	0
	ASV45	213	0	0	0	368	0	0	0	270	134	0	0	0	204	152
	ASV46	65	95	0	0	118	88	0	176	0	183	123	226	106	0	117
	ASV47	0	362	43	0	114	0	0	107	89	255	0	150	0	117	0
	ASV48	0	0	0	0	0	245	132	255	0	211	148	0	54	0	158
	ASV49	0	0	0	188	0	119	95	143	0	0	440	0	114	0	102
	ASV50	153	20	0	52	0	155	107	138	0	107	94	164	143	0	51
	ASV51	0	0	0	143	0	170	211	144	0	0	0	136	310	0	0
	ASV52	0	0	0	106	160	0	0	156	85	0	0	206	171	80	123
	ASV53	0	0	0	197	0	98	41	118	0	0	406	0	121	0	101
	ASV54	0	40	0	65	0	151	125	117	0	79	128	141	105	58	35
	ASV55	0	0	0	176	91	74	0	88	0	0	391	0	106	0	102
	ASV56	0	0	0	131	0	117	0	101	120	0	0	117	215	92	134
	ASV57	0	0	0	190	0	91	0	113	0	0	382	0	99	0	94
	ASV58	0	56	0	121	84	52	0	81	0	102	74	66	122	157	51
	ASV59	0	0	0	0	0	175	102	183	0	165	0	0	182	0	140
	ASV60	35	40	89	43	53	46	52	51	125	21	20	58	174	74	43
	ASV61	0	0	0	0	0	192	136	0	0	111	128	158	0	0	171
	ASV62	0	93	218	56	165	90	32	0	0	0	0	0	0	141	97
	ASV63	0	0	101	118	0	0	0	0	226	0	0	122	219	0	97
	ASV64	0	0	0	0	0	210	130	210	0	162	0	0	0	0	165
	ASV65	18	33	66	61	54	42	32	42	147	22	17	62	152	71	56
	ASV66	0	212	0	0	150	0	0	0	258	253	0	0	0	0	0
	ASV67	0	121	87	111	0	147	0	0	99	0	0	44	137	92	22
	ASV68	0	101	0	224	130	0	117	0	0	0	154	89	42	0	0
	ASV69	183	0	291	0	139	0	0	0	171	0	0	70	0	0	0
	ASV70	125	214	0	0	102	170	116	0	0	0	0	47	0	0	71
	ASV71	0	120	0	0	0	63	123	270	0	144	0	0	125	0	0
	ASV72	0	33	95	74	0	106	0	106	0	84	73	153	88	0	27
	ASV73	0	18	0	56	0	119	0	90	0	119	116	114	116	0	50
	ASV74	0	0	0	0	0	138	141	0	0	192	0	0	0	143	183
	ASV75	0	0	0	0	0	94	0	0	53	186	163	92	81	56	71
	ASV76	0	242	120	0	0	0	0	0	0	195	0	91	0	70	49
	ASV77	50	0	120	0	122	0	0	125	119	95	0	0	0	118	0
	ASV78	50	0	0	0	119	0	0	0	277	111	0	0	0	191	0
	ASV79	0	0	0	0	0	103	181	152	0	126	106	0	0	70	0
	ASV80	0	0	0	0	0	165	109	155	0	150	0	0	0	0	157
	ASV81	279	0	283	0	166	0	0	0	0	0	0	0	0	0	0
	ASV82	0	0	108	0	0	0	75	0	118	0	0	150	0	141	126
	ASV83	0	0	0	0	258	0	0	84	48	204	119	0	0	0	0
	ASV84	0	0	0	85	0	143	95	0	0	0	0	132	90	0	164
	ASV85	0	0	0	0	72	102	95	0	0	83	0	0	142	96	114
	ASV86	0	124	0	82	0	0	0	127	0	91	114	81	81	0	0
	ASV87	48	123	0	104	0	98	0	97	0	0	99	0	0	0	128
	ASV88	0	0	0	84	0	168	65	0	163	0	0	143	64	0	0
	ASV89	0	0	293	0	320	0	0	71	0	0	0	0	0	0	0
	ASV90	0	232	39	0	228	0	0	0	0	184	0	0	0	0	0
	ASV91	0	0	52	54	0	72	0	52	68	0	28	80	101	113	62
	ASV92	0	0	0	132	71	0	0	117	0	82	79	54	0	85	60
	ASV93	41	111	74	99	53	0	0	0	85	0	0	0	91	105	0
	ASV94	0	96	0	92	65	82	0	14	0	0	16	59	62	0	166
	ASV95	0	52	0	77	0	101	0	112	0	0	147	71	87	0	0
	ASV96	0	0	0	0	0	0	150	120	0	0	110	133	131	0	0
	ASV97	0	50	0	166	0	209	0	0	0	0	110	107	0	0	0
	ASV98	0	0	0	122	39	137	0	118	0	0	0	222	0	0	0
	ASV99	0	0	91	0	0	0	0	168	67	51	0	54	46	152	0
	ASV100	140	0	0	0	0	0	0	0	237	160	0	0	0	91	0
	ASV101	0	0	0	0	0	0	101	220	0	74	110	0	87	0	24
	ASV102	0	78	276	0	177	0	0	0	0	0	0	0	0	76	0
	ASV103	107	162	124	0	108	0	0	0	102	0	0	0	0	0	0
	ASV104	0	35	45	41	34	62	18	36	71	13	19	50	110	47	20
	ASV105	0	0	97	0	0	0	0	118	0	0	135	85	90	65	0
	ASV106	60	116	124	0	122	0	67	0	0	100	0	0	0	0	0
	ASV107	0	362	0	0	0	0	98	0	0	121	0	0	0	0	0
	ASV108	0	0	0	93	0	79	0	0	74	46	0	115	73	0	98
	ASV109	0	0	0	57	79	0	0	108	83	0	0	71	99	77	0
	ASV110	0	179	0	107	73	0	0	0	0	0	0	0	0	131	83
	ASV111	0	0	0	206	0	0	84	34	0	0	0	0	78	160	0
	ASV112	8	33	57	34	23	56	16	25	75	22	13	27	91	50	30
	ASV113	0	0	232	0	279	0	0	48	0	0	0	0	0	0	0
	ASV114	0	226	0	0	0	0	0	0	143	187	0	0	0	0	0
	ASV115	0	121	0	0	157	0	0	0	46	0	45	0	0	70	106
	ASV116	0	0	0	40	0	96	0	228	0	0	0	180	0	0	0
	ASV117	0	0	115	70	51	108	40	43	0	0	51	0	0	56	0
	ASV118	0	70	0	96	0	75	21	12	0	0	9	39	61	0	149
	ASV119	0	0	114	0	108	29	0	0	135	0	0	0	140	0	0
	ASV120	0	129	46	0	186	0	0	0	54	110	0	0	0	0	0
	ASV121	0	106	0	67	0	0	0	0	29	137	0	0	112	0	74
	ASV122	0	0	0	0	0	57	188	52	0	0	82	0	0	124	0
	ASV123	0	97	0	0	0	0	0	112	0	0	109	0	100	0	79
	ASV124	0	71	0	75	121	0	0	0	0	0	0	0	87	71	70
	ASV125	0	0	0	97	0	0	0	127	0	0	0	105	0	68	94
	ASV126	0	113	0	66	163	0	0	127	0	19	0	0	0	0	0
	ASV127	0	0	0	0	0	95	43	94	0	45	0	104	61	0	43
	ASV128	0	130	0	0	0	107	0	87	0	0	73	0	0	76	0
	ASV129	0	247	83	0	38	0	103	0	0	0	0	0	0	0	0
	ASV130	0	99	0	25	223	0	0	0	0	0	0	114	0	0	0
	ASV131	0	0	42	71	0	39	0	49	62	0	42	62	60	33	0
	ASV132	0	85	0	108	0	0	0	98	68	0	0	0	92	0	0
	ASV133	0	0	69	0	0	0	0	113	165	0	0	100	0	0	0
	ASV134	0	111	0	117	0	0	0	0	134	80	0	0	0	0	0
	ASV135	0	193	71	0	68	0	108	0	0	0	0	0	0	0	0
	ASV136	0	17	0	167	0	175	0	0	36	40	0	0	0	0	0
	ASV137	0	152	0	0	0	92	120	0	0	33	0	36	0	0	0
	ASV138	0	0	0	150	0	204	0	0	0	67	0	0	0	0	0
	ASV139	0	64	0	0	0	0	0	0	0	0	198	0	0	0	155
	ASV140	0	0	0	0	0	0	81	177	0	0	70	0	0	0	89
	ASV141	15	24	18	53	20	27	0	23	62	11	16	45	25	38	38
	ASV143	63	167	0	0	0	0	77	0	0	95	0	0	0	0	0
	ASV144	0	93	0	0	0	0	0	284	0	0	0	0	0	0	22
	ASV146	0	72	0	0	0	75	68	0	0	44	77	0	0	0	53
	ASV149	0	0	0	57	47	57	0	37	0	60	0	75	0	0	50
	ASV150	9	12	12	41	21	43	0	31	39	13	4	49	32	48	27
	ASV151	125	0	0	0	0	0	0	0	0	0	0	0	60	0	194
	ASV152	83	0	0	0	228	0	0	0	0	68	0	0	0	0	0
	ASV153	0	0	0	0	0	0	92	0	0	62	0	50	0	99	76
	ASV154	0	0	0	0	130	0	0	0	0	84	0	68	0	95	0
	ASV155	0	0	61	110	0	0	0	0	0	0	0	0	99	0	102
	ASV156	0	0	0	68	0	110	0	0	0	0	0	107	0	86	0
	ASV157	0	0	0	0	0	50	51	0	0	129	0	50	91	0	0
	ASV158	0	0	92	38	0	0	0	128	0	0	0	0	112	0	0
	ASV159	0	95	99	0	87	0	0	0	85	0	0	0	0	0	0
	ASV160	0	107	0	0	191	0	0	0	0	0	0	0	0	66	0
	ASV162	0	0	0	0	0	106	0	119	0	59	76	0	0	0	0
	ASV163	87	128	0	0	0	0	0	0	144	0	0	0	0	0	0
	ASV164	37	0	0	83	0	0	0	0	0	209	0	0	0	29	0
	ASV165	0	21	0	0	0	222	0	81	0	0	0	0	0	0	28
	ASV166	0	0	0	136	0	194	0	0	0	0	0	0	22	0	0
	ASV167	0	46	0	116	0	98	91	0	0	0	0	0	0	0	0
	ASV168	0	0	0	0	76	0	0	0	38	157	80	0	0	0	0
	ASV169	0	195	80	32	0	0	0	0	0	0	0	39	0	0	0
	ASV171	0	0	0	0	110	0	0	0	118	0	0	116	0	0	0
	ASV172	0	0	70	0	170	0	0	0	0	0	0	0	0	102	0
	ASV173	0	64	58	0	34	0	0	0	0	0	12	85	0	87	0
	ASV174	0	71	110	0	0	72	0	0	0	0	0	86	0	0	0
	ASV175	0	0	0	0	227	0	0	0	0	68	0	0	44	0	0
	ASV176	0	175	0	0	45	0	0	0	0	38	77	0	0	0	0
	ASV177	0	96	0	106	0	0	0	0	0	81	0	0	51	0	0
	ASV178	0	76	0	0	157	0	0	0	101	0	0	0	0	0	0
	ASV179	0	0	0	0	81	0	0	0	0	147	0	0	106	0	0
	ASV180	0	0	0	0	0	0	0	22	147	0	0	0	163	0	0
	ASV181	0	0	50	0	50	198	31	0	0	0	0	0	0	0	0
	ASV182	0	0	0	60	0	0	0	168	0	98	0	0	0	0	0
	ASV184	0	75	94	0	0	0	0	43	0	0	0	0	0	113	0
	ASV185	0	0	0	93	0	56	0	0	0	55	121	0	0	0	0
	ASV187	0	72	0	0	0	0	0	0	0	0	0	0	134	0	118
	ASV188	0	114	0	0	22	0	0	0	0	0	0	0	0	181	0
	ASV189	0	242	44	0	0	0	0	0	0	0	0	29	0	0	0
	ASV191	0	0	0	65	0	0	0	93	0	0	150	0	0	0	0
	ASV192	0	92	0	0	0	0	0	0	0	0	0	74	141	0	0
	ASV193	0	0	56	0	0	0	0	155	0	0	0	0	95	0	0
	ASV194	0	29	0	63	0	54	0	0	52	0	0	46	0	0	58
	ASV195	5	8	6	39	23	22	0	19	27	12	12	46	23	23	35
	ASV196	0	0	0	0	0	92	0	150	0	55	0	0	0	0	0
	ASV197	0	96	0	0	68	0	0	0	0	132	0	0	0	0	0
	ASV198	0	121	91	0	83	0	0	0	0	0	0	0	0	0	0
	ASV199	0	67	0	0	0	0	28	34	0	0	0	86	78	0	0
	ASV200	0	113	0	87	0	0	33	58	0	0	0	0	0	0	0
	ASV202	0	0	0	73	0	0	0	72	0	0	0	0	0	0	145
	ASV203	0	139	61	0	39	0	26	0	0	0	0	24	0	0	0
	ASV204	125	52	0	43	0	0	0	0	0	0	0	0	66	0	0
	ASV205	0	0	0	0	0	55	0	35	0	69	0	127	0	0	0
	ASV206	0	0	0	0	72	109	0	0	0	0	0	0	0	0	103
	ASV208	0	162	0	0	0	0	0	59	0	0	0	0	62	0	0
	ASV210	0	109	100	0	71	0	0	0	0	0	0	0	0	0	0
	ASV212	101	45	0	0	0	0	0	0	0	71	0	0	0	56	0
	ASV213	0	0	0	101	0	61	0	106	0	0	0	0	0	0	0
	ASV216	0	56	0	0	34	0	72	0	37	0	0	0	0	0	64
	ASV217	0	157	66	0	0	0	0	0	0	0	0	38	0	0	0
	ASV221	8	12	11	34	24	21	0	16	19	12	0	37	16	19	26
	ASV222	0	0	95	0	77	0	0	0	82	0	0	0	0	0	0
	ASV224	14	9	6	29	20	17	0	12	33	9	8	28	30	22	14
	ASV232	0	0	0	52	61	0	0	0	56	0	0	0	0	0	71
	ASV234	70	0	126	0	0	0	0	0	0	0	43	0	0	0	0
	ASV235	0	0	0	0	93	0	0	0	81	0	0	0	0	65	0
	ASV236	0	0	0	0	80	0	0	0	0	59	0	97	0	0	0
	ASV237	7	12	6	19	26	13	0	13	38	12	0	35	21	12	21
	ASV238	0	0	0	0	39	0	0	45	0	0	0	148	0	0	0
	ASV243	0	0	0	64	0	0	0	0	40	0	0	56	67	0	0
	ASV245	0	0	98	0	88	0	0	0	0	37	0	0	0	0	0
	ASV248	0	0	0	0	0	0	0	0	109	66	13	0	0	0	28
	ASV249	0	96	0	0	0	0	0	0	82	0	0	37	0	0	0
	ASV251	0	0	0	0	0	0	59	43	0	0	0	0	0	57	55
	ASV254	0	0	0	0	0	0	0	0	0	44	60	73	0	0	36
	ASV256	0	104	0	0	0	0	0	0	78	27	0	0	0	0	0
	ASV257	0	0	0	0	0	0	0	81	0	0	0	66	0	0	62
	ASV268	0	10	19	0	0	0	6	0	0	0	0	49	0	0	109
	ASV270	0	0	82	0	0	0	0	0	0	65	0	44	0	0	0
	ASV273	28	0	79	0	0	0	0	0	82	0	0	0	0	0	0
	ASV275	0	0	0	0	0	59	0	0	17	0	0	107	0	0	0
	ASV280	0	0	0	0	48	0	35	0	0	0	56	0	38	0	0
	ASV282	83	0	0	0	0	0	0	0	0	40	0	0	0	52	0
	ASV292	0	0	0	0	0	0	0	0	0	0	0	41	31	0	95
	ASV299	36	0	45	0	0	0	0	0	0	0	0	0	0	80	0
	ASV309	0	0	52	0	78	0	0	0	0	0	28	0	0	0	0
	ASV313	0	0	0	0	0	0	0	0	0	0	88	0	0	36	31
	ASV315	0	55	0	0	0	0	0	0	54	44	0	0	0	0	0
	ASV319	34	0	0	78	0	0	0	0	38	0	0	0	0	0	0
	ASV322	0	0	0	0	0	0	0	65	0	0	0	0	75	0	9
	ASV325	0	0	0	56	0	0	0	0	0	0	0	29	0	62	0
	ASV328	0	0	0	0	0	16	0	24	0	0	24	43	12	0	26
	ASV329	0	83	0	0	0	0	0	0	18	0	42	0	0	0	0
	ASV330	0	0	0	0	76	0	0	21	0	0	0	0	0	0	46
	ASV331	0	0	0	40	0	24	0	0	25	0	0	30	23	0	0
	ASV348	0	51	0	0	0	0	0	0	0	51	0	0	0	0	27
	ASV381	0	0	0	0	0	0	26	0	0	37	0	0	0	0	53
	ASV389	0	0	0	21	14	0	0	0	0	0	0	26	34	0	18
	ASV391	0	0	0	0	63	22	0	0	0	0	0	0	0	0	27
	ASV408	0	0	0	32	0	18	0	0	16	0	0	20	22	0	0
	ASV409	0	0	0	24	25	0	0	0	0	0	0	26	20	0	13
	ASV437	0	0	27	0	36	0	0	37	0	0	0	0	0	0	0
	ASV438	0	0	0	21	0	14	0	0	19	0	0	18	28	0	0
	ASV452	0	0	0	35	21	0	0	0	0	0	0	0	40	0	0
	ASV463	0	0	24	0	0	0	0	0	59	0	0	0	0	11	0
	ASV476	0	0	18	0	40	0	0	0	0	0	0	0	0	32	0
	ASV497	0	0	0	0	22	0	0	0	0	0	0	0	35	0	28
	ASV498	0	0	0	0	0	0	0	31	0	0	20	0	34	0	0
	ASV499	0	0	0	0	0	0	0	0	24	18	0	10	33	0	0
	ASV506	0	0	0	0	0	0	22	0	0	0	0	21	40	0	0
	ASV518	0	0	0	24	0	0	0	12	0	0	21	14	0	0	8
	ASV538	0	0	0	10	17	0	0	0	0	0	0	16	13	0	20
	ASV552	0	17	29	0	0	27	0	0	0	0	0	0	0	0	0
	ASV567	0	6	29	0	0	0	8	0	0	0	0	27	0	0	0
	ASV670	0	0	0	14	0	16	0	0	0	0	0	7	10	0	5
	ASV751	0	0	0	0	0	22	0	0	0	0	7	15	0	0	0
