# Supplementary material for: Impacts of prenatal nutrition on metabolic pathways in beef cattle: an integrative approach using metabolomics and metagenomics
Source: BMC Genomics. 2025 Apr 10;26:359. doi: 10.1186/s12864-025-11545-6 (PMC11983759; doi:10.1186/s12864-025-11545-6)
Supplement: Supplementary file 3 — Supplementary Material 3 [file 12864_2025_11545_MOESM3_ESM.xlsx]

## Sheet: Planilha1
	ASVs	6781-R	6796-R	6797-R	6808-R	6816-R	6821-R	6822-R	6876-R	6979-R	7045-R	7072-R	7074-R	7075-R	7085-R
	ASV1	285	329	0	270	0	190	237	126	719	151	306	268	0	193
	ASV2	0	244	0	177	268	160	130	201	190	128	218	211	185	260
	ASV3	257	253	0	266	162	0	178	91	296	156	0	173	136	160
	ASV4	203	131	0	124	88	80	0	116	828	108	73	141	0	139
	ASV5	169	69	0	178	221	151	46	87	198	244	296	220	126	0
	ASV6	153	65	288	0	156	141	153	238	154	143	228	0	0	0
	ASV7	72	0	353	152	88	0	213	0	0	155	120	0	205	181
	ASV8	77	0	0	204	0	322	66	116	156	0	88	203	0	199
	ASV9	0	356	0	244	205	0	0	264	0	135	220	0	0	0
	ASV10	179	153	0	82	0	159	0	68	484	79	0	98	0	119
	ASV11	146	148	15	106	95	0	157	61	163	169	33	139	111	0
	ASV12	164	136	221	0	160	0	112	97	190	0	187	0	0	0
	ASV13	135	137	249	63	0	146	120	67	0	143	34	82	0	78
	ASV14	135	59	0	66	0	0	62	63	498	74	51	100	0	106
	ASV15	0	0	0	111	112	0	100	0	0	240	233	169	113	117
	ASV16	85	0	0	160	111	0	0	60	100	254	125	127	167	0
	ASV17	205	0	0	181	128	0	57	22	260	98	0	136	52	46
	ASV18	147	98	0	64	172	83	93	0	121	73	95	96	57	69
	ASV19	156	0	0	82	0	0	0	62	500	89	69	76	0	100
	ASV20	86	0	238	105	84	92	0	89	87	86	137	0	0	119
	ASV21	241	0	0	188	0	220	0	0	276	96	0	70	0	0
	ASV22	110	0	68	59	83	0	51	166	0	77	114	134	140	46
	ASV23	202	0	0	0	0	164	122	0	104	137	0	144	26	132
	ASV24	53	203	0	99	90	0	0	0	91	132	162	74	89	0
	ASV25	165	0	0	0	0	0	0	85	445	71	0	101	0	124
	ASV26	118	0	0	120	93	0	151	60	139	170	0	94	44	0
	ASV27	0	129	131	80	129	0	0	216	0	0	163	136	0	0
	ASV28	74	0	164	57	51	0	102	126	66	86	0	0	0	225
	ASV29	45	0	126	118	76	0	118	57	0	52	58	114	38	141
	ASV30	0	117	0	47	150	0	179	210	0	0	117	0	121	0
	ASV31	136	0	0	154	0	125	195	45	215	0	0	0	64	0
	ASV32	125	46	172	42	88	72	29	30	49	69	35	39	51	69
	ASV33	0	0	0	109	50	320	58	0	115	0	60	65	0	131
	ASV34	206	147	0	0	77	70	0	0	170	0	60	0	0	114
	ASV35	106	0	0	100	0	147	0	55	81	121	0	102	0	91
	ASV36	0	51	0	91	0	0	0	181	0	167	69	0	119	118
	ASV37	83	0	0	82	0	119	0	0	83	77	0	96	56	187
	ASV38	0	0	0	0	0	0	0	169	0	0	139	317	157	0
	ASV39	51	71	286	0	0	0	82	0	0	71	102	0	0	106
	ASV40	138	100	0	129	60	0	0	0	156	0	0	74	71	30
	ASV41	0	111	0	0	186	133	0	95	0	100	0	132	0	0
	ASV42	0	0	278	0	220	0	0	0	88	170	0	0	0	0
	ASV43	165	0	0	112	99	0	0	0	139	0	110	60	52	0
	ASV44	0	0	0	190	0	0	0	0	0	0	0	243	298	0
	ASV45	0	291	0	83	90	0	0	107	0	0	158	0	0	0
	ASV46	35	47	0	97	83	0	112	0	147	96	0	25	0	77
	ASV47	42	12	0	42	0	0	166	62	100	35	0	71	95	81
	ASV48	117	0	0	153	74	0	0	0	147	45	82	0	84	0
	ASV49	0	108	438	0	155	0	0	0	0	0	0	0	0	0
	ASV50	122	58	0	66	37	25	60	26	47	117	27	82	26	0
	ASV51	76	0	231	0	0	0	178	0	0	125	82	0	0	0
	ASV52	0	156	0	0	0	0	0	0	166	0	193	4	168	0
	ASV53	0	0	189	35	165	0	129	64	0	0	100	0	0	0
	ASV54	45	0	0	0	104	0	188	0	0	175	0	44	120	0
	ASV55	57	115	0	112	0	59	70	61	0	53	87	31	0	27
	ASV56	35	0	73	55	0	232	0	0	0	65	66	37	28	80
	ASV57	0	128	0	0	183	0	0	132	0	0	204	0	0	0
	ASV58	40	72	49	39	27	0	0	39	159	26	22	40	29	98
	ASV59	0	0	0	0	0	0	159	0	0	91	0	131	146	108
	ASV60	0	101	0	0	0	0	0	99	0	97	127	0	208	0
	ASV61	64	41	1	74	23	0	99	0	48	115	17	61	0	83
	ASV62	75	0	0	0	0	0	84	0	0	119	83	63	68	112
	ASV63	0	0	53	0	0	0	18	136	0	4	387	0	0	0
	ASV64	67	0	0	0	0	0	0	195	104	0	137	84	0	0
	ASV65	36	0	133	0	60	0	107	65	0	0	53	0	127	0
	ASV66	0	0	0	81	147	0	178	60	99	0	0	0	0	0
	ASV67	0	256	0	59	53	0	0	41	0	0	155	0	0	0
	ASV68	0	0	69	41	0	0	78	77	109	0	121	68	0	0
	ASV69	97	40	94	47	0	45	0	29	41	50	0	50	0	63
	ASV70	56	73	22	36	25	0	0	92	48	42	49	36	46	31
	ASV71	84	0	0	0	0	307	0	0	0	0	0	0	0	163
	ASV72	0	89	405	0	59	0	0	0	0	0	0	0	0	0
	ASV73	50	0	47	39	0	74	0	0	0	99	117	33	72	19
	ASV74	0	86	0	72	17	43	77	29	0	64	0	160	0	0
	ASV75	67	55	0	100	13	30	34	34	66	34	53	11	20	30
	ASV76	0	94	0	0	174	0	0	65	115	0	98	0	0	0
	ASV77	188	0	0	0	0	184	0	0	0	0	0	0	0	164
	ASV78	106	104	0	0	220	48	0	0	0	0	0	56	0	0
	ASV79	0	111	192	0	0	0	0	112	108	0	0	0	0	0
	ASV80	0	0	53	110	0	86	0	0	0	0	0	131	0	131
	ASV81	0	70	0	0	131	0	273	0	0	0	34	0	0	0
	ASV82	34	0	0	0	0	0	95	0	0	84	0	67	156	68
	ASV83	0	179	0	153	0	0	0	0	0	0	172	0	0	0
	ASV84	0	0	0	0	0	0	37	0	128	115	35	111	76	0
	ASV85	0	62	0	83	83	0	0	60	0	0	75	130	0	0
	ASV86	159	118	0	0	0	0	0	0	8	0	130	0	76	0
	ASV87	0	0	111	0	0	0	47	110	0	144	76	0	0	0
	ASV88	66	85	0	83	0	0	0	0	0	113	45	0	0	93
	ASV89	101	0	0	0	0	198	0	0	0	138	0	45	0	0
	ASV90	0	79	99	34	0	267	0	0	0	0	0	0	0	0
	ASV91	87	0	0	72	0	0	0	0	76	48	0	195	0	0
	ASV92	0	48	0	240	0	0	0	0	0	100	0	0	0	90
	ASV93	0	0	0	0	61	19	0	62	0	163	0	55	118	0
	ASV94	0	0	0	26	0	0	0	91	0	2	354	0	0	0
	ASV95	0	0	138	0	129	0	0	132	0	0	0	0	70	0
	ASV96	0	218	0	71	0	0	0	0	0	0	170	0	0	0
	ASV97	0	0	0	150	0	0	94	0	136	0	77	0	0	0
	ASV98	0	118	0	0	0	0	0	0	130	0	103	0	101	0
	ASV99	0	122	75	0	0	0	0	0	124	0	130	0	0	0
	ASV100	46	62	0	0	158	0	0	88	0	0	73	23	0	0
	ASV101	0	188	0	64	0	0	0	0	0	98	100	0	0	0
	ASV102	0	0	0	0	164	0	47	0	121	0	0	0	0	112
	ASV103	0	76	0	0	47	0	0	0	0	128	0	90	101	0
	ASV104	0	0	0	70	0	0	151	0	0	0	142	0	73	0
	ASV105	0	0	0	151	0	0	0	75	0	53	0	0	0	156
	ASV106	0	0	0	124	0	0	0	0	0	0	0	187	117	0
	ASV107	0	64	137	44	86	0	0	0	0	93	0	0	0	0
	ASV108	0	0	0	48	0	91	0	29	84	167	0	0	0	0
	ASV109	0	0	143	0	55	0	0	96	0	0	70	0	53	0
	ASV110	93	100	0	0	0	92	0	0	0	62	0	0	0	67
	ASV111	0	47	94	95	0	0	0	0	178	0	0	0	0	0
	ASV112	0	116	0	0	0	0	30	0	0	0	130	0	136	0
	ASV113	0	0	0	19	0	0	110	119	0	0	108	0	27	29
	ASV114	129	56	0	0	0	0	0	0	0	0	0	108	48	65
	ASV115	0	28	139	0	81	0	0	0	0	0	107	0	46	0
	ASV116	0	138	0	82	0	0	0	93	0	0	86	0	0	0
	ASV117	63	0	0	26	0	0	64	30	89	18	0	44	42	22
	ASV118	95	0	0	0	0	0	0	0	44	54	0	68	0	134
	ASV119	0	0	0	0	0	52	31	0	0	77	166	0	68	0
	ASV120	0	0	0	65	0	0	0	81	98	94	55	0	0	0
	ASV121	0	0	0	0	0	78	65	0	0	0	15	135	96	0
	ASV122	0	0	0	130	0	0	0	0	0	161	0	0	94	0
	ASV123	109	0	0	38	25	0	0	28	18	58	25	32	0	51
	ASV124	0	0	138	0	0	0	0	60	0	0	0	99	87	0
	ASV125	41	3	0	14	0	21	55	20	41	32	16	84	56	0
	ASV126	0	0	0	0	78	0	0	0	134	0	0	0	171	0
	ASV127	0	143	0	0	58	0	125	54	0	0	0	0	0	0
	ASV128	0	0	0	0	0	0	0	89	0	153	0	0	55	83
	ASV129	156	0	0	0	66	55	0	0	0	0	91	0	0	0
	ASV130	0	95	0	0	115	0	0	0	0	0	0	74	0	83
	ASV131	0	0	78	0	0	0	0	57	0	0	232	0	0	0
	ASV132	238	0	0	78	0	0	0	0	0	0	0	0	0	50
	ASV133	0	0	0	0	80	83	0	0	0	87	115	0	0	0
	ASV134	21	0	0	14	0	0	107	45	51	42	0	43	41	0
	ASV135	73	0	0	0	0	60	0	52	0	0	0	54	0	121
	ASV136	22	18	0	30	0	0	33	0	160	48	0	12	35	0
	ASV137	0	80	0	0	0	0	0	145	0	0	57	11	65	0
	ASV138	0	0	0	0	108	63	0	134	0	0	0	0	52	0
	ASV139	50	61	0	44	0	0	57	81	0	35	0	0	27	0
	ASV140	0	165	0	0	47	0	137	0	0	0	0	0	0	0
	ASV141	57	19	0	67	0	18	15	13	48	30	52	0	0	29
	ASV142	0	0	146	0	17	0	42	0	0	0	141	0	0	0
	ASV144	0	0	0	43	0	0	89	0	0	61	102	0	48	0
	ASV145	0	131	0	0	74	0	0	46	33	0	0	0	57	0
	ASV146	0	0	0	46	53	0	0	96	140	0	0	0	0	0
	ASV148	0	85	83	0	123	0	0	0	0	40	0	0	0	0
	ASV149	0	0	0	0	0	82	0	0	46	80	0	0	0	123
	ASV151	129	0	0	0	0	0	0	0	0	129	71	0	0	0
	ASV152	47	86	0	0	0	0	28	0	47	0	78	42	0	0
	ASV154	0	0	0	0	26	0	0	84	124	94	0	0	0	0
	ASV155	95	0	128	0	0	0	0	0	0	0	0	0	0	103
	ASV156	0	0	0	0	0	60	0	90	0	136	40	0	0	0
	ASV157	96	0	0	0	60	0	0	81	41	0	0	47	0	0
	ASV158	98	0	0	0	0	76	0	0	95	0	0	0	55	0
	ASV160	0	28	31	65	113	0	43	44	0	0	0	0	0	0
	ASV161	0	0	0	0	0	0	0	116	0	18	126	0	0	64
	ASV162	0	0	0	0	0	86	0	0	0	156	0	0	0	78
	ASV164	0	0	0	16	0	266	0	0	0	0	0	0	0	36
	ASV165	47	32	0	71	0	10	17	31	58	23	0	9	0	18
	ASV167	0	0	73	137	0	0	0	0	84	0	0	0	21	0
	ASV169	0	0	0	45	0	0	55	0	142	0	69	0	0	0
	ASV170	0	0	0	27	0	0	0	62	0	0	222	0	0	0
	ASV171	0	0	0	0	0	0	0	73	0	0	224	0	13	0
	ASV173	129	0	0	2	0	100	0	0	0	25	0	9	0	43
	ASV174	0	47	0	0	0	0	0	26	94	0	64	21	0	54
	ASV177	52	0	0	59	16	0	0	25	61	25	40	12	0	13
	ASV178	0	0	0	0	10	0	116	0	0	0	176	0	0	0
	ASV182	0	0	0	82	0	0	0	0	0	64	0	154	0	0
	ASV185	0	130	99	0	68	0	0	0	0	0	0	0	0	0
	ASV186	0	84	0	0	73	0	0	0	54	0	85	0	0	0
	ASV192	103	0	0	0	0	153	0	0	0	0	0	34	0	0
	ASV193	0	113	0	0	0	95	0	0	0	0	50	32	0	0
	ASV194	0	0	0	0	60	0	102	0	86	0	0	42	0	0
	ASV196	0	0	66	67	0	0	0	37	67	0	45	0	0	0
	ASV197	79	0	0	0	0	27	49	0	0	125	0	0	0	0
	ASV198	0	86	0	0	138	0	0	0	0	0	56	0	0	0
	ASV199	0	0	0	0	43	0	0	66	0	170	0	0	0	0
	ASV200	0	0	0	0	0	40	0	0	0	0	0	207	0	32
	ASV202	0	26	0	0	0	0	0	26	82	116	0	0	25	0
	ASV205	32	0	0	21	0	1	4	78	0	0	67	0	0	71
	ASV206	0	91	0	0	0	60	0	119	0	0	0	0	0	0
	ASV207	0	0	0	0	0	0	0	62	0	46	0	0	0	159
	ASV208	0	0	0	0	143	0	86	0	0	36	0	0	0	0
	ASV209	107	0	0	0	0	0	0	0	97	0	0	0	0	60
	ASV210	0	33	0	0	0	0	113	0	0	0	0	117	0	0
	ASV213	0	0	0	0	97	0	0	86	0	79	0	0	0	0
	ASV214	0	0	0	0	42	0	94	0	0	41	0	0	0	85
	ASV215	0	0	35	0	0	0	50	0	0	116	60	0	0	0
	ASV216	0	0	60	0	0	0	56	0	0	0	0	0	144	0
	ASV217	0	0	0	60	85	46	0	0	68	0	0	0	0	0
	ASV220	0	0	78	0	77	0	0	0	0	0	102	0	0	0
	ASV222	0	0	0	0	70	0	0	0	98	88	0	0	0	0
	ASV223	0	0	127	0	0	0	0	0	0	27	0	99	0	0
	ASV227	98	43	0	0	0	0	107	0	0	0	0	0	0	0
	ASV228	4	0	0	13	0	47	8	57	0	15	2	44	0	58
	ASV230	60	0	0	0	0	95	0	0	0	0	0	89	0	0
	ASV231	0	37	0	0	164	0	0	0	0	0	43	0	0	0
	ASV232	0	0	0	0	0	0	0	0	107	32	0	105	0	0
	ASV233	65	0	0	0	0	56	0	0	0	0	0	122	0	0
	ASV234	89	0	0	0	32	0	0	0	0	0	0	59	62	0
	ASV236	116	0	0	7	0	44	0	0	0	16	0	6	0	52
	ASV241	101	0	0	0	0	0	0	0	0	70	65	0	0	0
	ASV245	88	18	0	0	0	127	0	0	0	0	0	0	0	0
	ASV246	58	0	0	70	0	48	0	0	0	0	0	0	0	57
	ASV251	0	0	63	0	0	0	0	0	58	31	0	78	0	0
	ASV254	72	0	0	0	0	0	0	0	119	0	37	0	0	0
	ASV256	0	70	0	0	8	35	37	0	77	0	0	0	0	0
	ASV257	0	0	62	89	0	0	0	0	76	0	0	0	0	0
	ASV258	40	0	0	0	0	0	0	66	57	0	0	0	63	0
	ASV260	0	50	0	0	76	0	0	0	32	0	0	66	0	0
	ASV261	0	0	35	56	53	27	0	0	0	0	0	0	0	50
	ASV262	0	0	0	0	132	0	0	0	47	0	0	0	41	0
	ASV264	0	0	0	0	0	0	0	102	0	19	0	97	0	0
	ASV266	22	0	0	0	0	0	167	0	0	0	0	25	0	0
	ASV267	0	130	68	0	0	0	0	0	0	0	0	16	0	0
	ASV268	0	0	30	135	0	0	0	0	0	0	49	0	0	0
	ASV273	68	0	0	27	0	0	0	0	0	0	0	0	0	114
	ASV276	66	0	0	0	0	39	0	0	14	0	0	55	0	34
	ASV279	0	0	0	55	51	0	0	0	0	0	0	0	0	100
	ASV288	0	0	0	46	52	0	0	0	0	0	0	77	26	0
	ASV290	0	0	75	0	0	0	53	71	0	0	0	0	0	0
	ASV296	0	0	0	51	30	0	0	0	0	115	0	0	0	0
	ASV302	13	12	0	25	0	0	0	0	30	11	18	22	55	0
	ASV304	0	0	0	0	0	0	0	57	0	0	41	0	86	0
	ASV309	0	39	0	34	0	0	0	0	0	109	0	0	0	0
	ASV316	0	0	80	44	0	0	0	0	0	0	0	0	55	0
	ASV318	0	0	0	0	27	0	0	0	41	90	0	21	0	0
	ASV320	23	8	0	15	0	7	3	0	54	42	0	11	15	0
	ASV322	0	132	0	0	0	0	0	31	0	13	0	0	0	0
	ASV323	0	0	0	19	41	5	5	0	0	0	44	0	0	62
	ASV325	0	35	0	0	0	0	20	18	0	68	0	34	0	0
	ASV326	0	0	50	0	0	0	0	0	84	41	0	0	0	0
	ASV331	72	0	0	0	0	0	0	49	52	0	0	0	0	0
	ASV334	78	0	0	47	0	0	0	0	0	0	0	0	0	47
	ASV339	59	0	0	0	0	0	0	0	0	51	0	0	24	37
	ASV340	0	0	0	59	0	0	0	0	0	0	37	75	0	0
	ASV343	0	0	0	92	58	0	0	0	0	0	0	0	0	20
	ASV347	50	0	0	0	0	80	0	0	0	38	0	0	0	0
	ASV352	57	0	0	74	0	0	0	0	0	0	0	0	34	0
	ASV357	0	44	0	0	0	0	0	0	0	0	0	43	0	76
	ASV364	0	47	55	0	2	0	0	56	0	0	0	0	0	0
	ASV377	0	24	0	0	72	0	34	0	26	0	0	0	0	0
	ASV383	0	0	42	0	32	0	0	0	0	80	0	0	0	0
	ASV387	0	0	40	0	0	0	0	74	0	0	39	0	0	0
	ASV388	0	0	0	62	40	0	0	0	0	51	0	0	0	0
	ASV389	0	0	0	0	65	0	0	0	0	0	0	42	46	0
	ASV392	63	0	0	0	21	0	0	0	0	68	0	0	0	0
	ASV401	73	0	0	10	0	21	0	0	0	6	0	0	0	40
	ASV402	70	0	0	0	0	62	0	0	0	17	0	0	0	0
	ASV403	69	0	0	1	0	28	0	0	0	6	0	10	0	35
	ASV404	65	0	0	0	0	0	13	0	0	0	0	21	0	50
	ASV409	39	32	0	55	0	0	22	0	0	0	0	0	0	0
	ASV415	0	0	0	0	0	45	0	0	50	0	0	18	0	34
	ASV416	0	0	0	0	0	0	0	40	0	0	60	0	0	47
	ASV433	0	0	0	0	0	0	30	0	74	0	0	0	36	0
	ASV436	0	32	61	0	46	0	0	0	0	0	0	0	0	0
	ASV440	0	0	0	28	0	0	0	0	0	0	0	61	49	0
	ASV443	0	38	11	18	0	0	0	41	0	0	0	29	0	0
	ASV446	0	0	0	64	0	0	0	0	32	0	0	0	0	38
	ASV455	65	0	0	0	0	0	0	0	0	51	0	0	0	14
	ASV458	57	41	0	0	0	31	0	0	0	0	0	0	0	0
	ASV464	0	0	0	29	0	0	0	0	96	0	0	0	0	3
	ASV476	84	0	0	0	0	0	19	0	0	0	0	22	0	0
	ASV479	64	0	0	9	0	0	0	0	0	11	0	2	0	38
	ASV488	0	0	0	0	56	0	12	55	0	0	0	0	0	0
	ASV519	0	0	0	0	45	0	50	0	0	0	22	0	0	0
	ASV520	0	0	0	0	0	22	0	0	0	32	0	63	0	0
	ASV533	21	0	0	0	0	0	16	35	0	0	0	0	0	42
	ASV542	16	5	0	0	0	11	0	0	45	9	0	8	19	0
	ASV547	26	0	0	0	0	51	0	0	0	35	0	0	0	0
	ASV552	0	0	0	29	0	0	0	0	0	61	0	21	0	0
	ASV568	0	0	0	76	0	0	0	0	0	0	0	6	26	0
	ASV576	1	0	0	6	0	0	0	40	0	5	0	43	0	12
	ASV587	0	0	0	0	54	0	0	0	0	16	35	0	0	0
	ASV595	0	0	0	34	0	0	0	21	0	25	0	23	0	0
	ASV629	0	0	0	40	0	0	0	0	29	28	0	0	0	0
	ASV648	0	24	0	0	46	0	0	0	0	0	24	0	0	0
	ASV671	10	0	0	16	0	0	0	0	45	6	0	0	14	0
	ASV683	41	0	9	0	0	0	0	0	40	0	0	0	0	0
	ASV715	0	46	0	0	27	0	13	0	0	0	0	0	0	0
	ASV727	0	0	0	0	0	0	0	0	52	0	0	23	10	0
	ASV732	17	0	0	0	36	0	0	0	0	0	0	0	31	0
	ASV756	41	0	0	18	0	0	0	0	0	22	0	0	0	0
	ASV816	0	0	0	29	0	0	0	6	0	40	0	0	0	0
	ASV819	0	0	0	0	27	0	32	0	0	0	0	0	0	16
	ASV842	0	33	0	0	24	0	0	0	0	0	0	0	0	16
	ASV859	0	23	0	0	0	0	0	0	0	0	0	30	18	0
	ASV861	0	0	0	0	20	0	0	0	0	24	27	0	0	0
	ASV987	29	0	0	0	0	0	0	0	0	0	19	10	0	0
	ASV1007	0	0	0	0	0	0	0	15	21	0	0	21	0	0
	ASV1035	0	0	0	0	20	0	0	0	0	0	16	19	0	0
	ASV1037	0	0	0	0	0	0	0	0	28	0	0	14	13	0
	ASV1042	25	0	0	0	0	2	0	0	0	27	0	0	0	0
	ASV1045	0	10	0	31	0	0	0	13	0	0	0	0	0	0
	ASV1092	7	0	0	0	0	0	23	4	0	0	0	17	0	0
	ASV1094	0	0	6	3	0	0	0	8	0	2	3	0	29	0
	ASV1139	18	3	0	0	0	11	0	0	0	12	0	4	0	0
	ASV1201	0	13	21	0	0	0	0	0	0	10	0	0	0	0
	ASV1308	0	0	5	1	0	6	0	8	0	4	3	0	11	0
	ASV1441	14	0	0	0	0	0	0	0	0	9	0	0	0	9
	ASV1620	0	0	8	6	0	0	0	0	0	0	3	0	0	8
	ASV1729	4	10	0	0	0	0	0	3	0	0	0	4	0	0
