# Supplementary material for: Impacts of prenatal nutrition on metabolic pathways in beef cattle: an integrative approach using metabolomics and metagenomics
Source: BMC Genomics. 2025 Apr 10;26:359. doi: 10.1186/s12864-025-11545-6 (PMC11983759; doi:10.1186/s12864-025-11545-6)
Supplement: Supplementary file 4 — Supplementary Material 4 [file 12864_2025_11545_MOESM4_ESM.xlsx]

## Sheet: Planilha1
	ASVs	Kingdom	Phylum	Class	Order	Family	Genus
	ASV1	Bacteria	Proteobacteria	Gammaproteobacteria	Enterobacterales	Succinivibrionaceae	Succinivibrio
	ASV2	Bacteria	Firmicutes	Clostridia	Clostridiales	Clostridiaceae	Clostridium sensu stricto 1
	ASV3	Bacteria	Firmicutes	Clostridia	Peptostreptococcales-Tissierellales	Peptostreptococcaceae	Romboutsia
	ASV4	Bacteria	Proteobacteria	Gammaproteobacteria	Enterobacterales	Succinivibrionaceae	Succinivibrio
	ASV5	Bacteria	Firmicutes	Clostridia	Clostridiales	Clostridiaceae	Clostridium sensu stricto 1
	ASV6	Bacteria	Firmicutes	Clostridia	Peptostreptococcales-Tissierellales	Peptostreptococcaceae	Romboutsia
	ASV7	Bacteria	Firmicutes	Clostridia	Lachnospirales	Lachnospiraceae	Blautia
	ASV8	Bacteria	Firmicutes	Clostridia	Lachnospirales	Lachnospiraceae	Agathobacter
	ASV9	Bacteria	Firmicutes	Clostridia	Peptostreptococcales-Tissierellales	Peptostreptococcaceae	Romboutsia
	ASV10	Bacteria	Firmicutes	Clostridia	Clostridiales	Clostridiaceae	Clostridium sensu stricto 1
	ASV11	Bacteria	Firmicutes	Clostridia	Peptostreptococcales-Tissierellales	Peptostreptococcaceae	Romboutsia
	ASV12	Bacteria	Firmicutes	Clostridia	Clostridiales	Clostridiaceae	Clostridium sensu stricto 1
	ASV13	Bacteria	Proteobacteria	Gammaproteobacteria	Enterobacterales	Succinivibrionaceae	Succinivibrio
	ASV14	Bacteria	Firmicutes	Clostridia	Clostridiales	Clostridiaceae	Clostridium sensu stricto 1
	ASV15	Bacteria	Firmicutes	Clostridia	Lachnospirales	Lachnospiraceae	Blautia
	ASV16	Bacteria	Firmicutes	Clostridia	Peptostreptococcales-Tissierellales	Peptostreptococcaceae	Paeniclostridium
	ASV17	Bacteria	Firmicutes	Clostridia	Peptostreptococcales-Tissierellales	Peptostreptococcaceae	Romboutsia
	ASV18	Bacteria	Proteobacteria	Gammaproteobacteria	Enterobacterales	Succinivibrionaceae	Succinivibrio
	ASV19	Bacteria	Firmicutes	Clostridia	Peptostreptococcales-Tissierellales	Peptostreptococcaceae	Romboutsia
	ASV20	Bacteria	Firmicutes	Clostridia	Clostridiales	Clostridiaceae	Clostridium sensu stricto 1
	ASV21	Bacteria	Firmicutes	Clostridia	Lachnospirales	Lachnospiraceae	Agathobacter
	ASV22	Bacteria	Proteobacteria	Gammaproteobacteria	Enterobacterales	Succinivibrionaceae	Succinivibrio
	ASV23	Bacteria	Proteobacteria	Gammaproteobacteria	Enterobacterales	Succinivibrionaceae	Succinivibrio
	ASV24	Bacteria	Firmicutes	Clostridia	Lachnospirales	Lachnospiraceae	Blautia
	ASV25	Bacteria	Firmicutes	Clostridia	Lachnospirales	Lachnospiraceae	Agathobacter
	ASV26	Bacteria	Firmicutes	Clostridia	Lachnospirales	Lachnospiraceae	Blautia
	ASV27	Bacteria	Firmicutes	Clostridia	Lachnospirales	Lachnospiraceae	Anaerostipes
	ASV28	Bacteria	Firmicutes	Clostridia	Lachnospirales	Lachnospiraceae	Agathobacter
	ASV29	Bacteria	Firmicutes	Clostridia	Peptostreptococcales-Tissierellales	Peptostreptococcaceae	Paeniclostridium
	ASV30	Bacteria	Firmicutes	Clostridia	Lachnospirales	Lachnospiraceae	Agathobacter
	ASV31	Bacteria	Firmicutes	Clostridia	Lachnospirales	Lachnospiraceae	[Ruminococcus] gauvreauii group
	ASV32	Bacteria	Firmicutes	Clostridia	Oscillospirales	Ruminococcaceae	Faecalibacterium
	ASV33	Bacteria	Firmicutes	Clostridia	Lachnospirales	Lachnospiraceae	Blautia
	ASV34	Bacteria	Firmicutes	Clostridia	Oscillospirales	Ruminococcaceae	Faecalibacterium
	ASV35	Bacteria	Firmicutes	Clostridia	Oscillospirales	Ruminococcaceae	Faecalibacterium
	ASV36	Bacteria	Firmicutes	Clostridia	Lachnospirales	Lachnospiraceae	Anaerostipes
	ASV37	Bacteria	Firmicutes	Clostridia	Lachnospirales	Lachnospiraceae	Blautia
	ASV38	Bacteria	Firmicutes	Clostridia	Peptostreptococcales-Tissierellales	Peptostreptococcaceae	Paeniclostridium
	ASV39	Bacteria	Firmicutes	Clostridia	Lachnospirales	Lachnospiraceae	[Eubacterium] ventriosum group
	ASV40	Bacteria	Firmicutes	Clostridia	Lachnospirales	Lachnospiraceae	Agathobacter
	ASV41	Bacteria	Firmicutes	Clostridia	Lachnospirales	Lachnospiraceae	[Eubacterium] ventriosum group
	ASV42	Bacteria	Firmicutes	Clostridia	Lachnospirales	Lachnospiraceae	Agathobacter
	ASV43	Bacteria	Firmicutes	Clostridia	Lachnospirales	Lachnospiraceae	Fusicatenibacter
	ASV44	Bacteria	Firmicutes	Clostridia	Lachnospirales	Lachnospiraceae	Blautia
	ASV45	Bacteria	Firmicutes	Clostridia	Oscillospirales	Oscillospiraceae	UCG-005
	ASV46	Bacteria	Firmicutes	Clostridia	Lachnospirales	Lachnospiraceae	Blautia
	ASV47	Bacteria	Firmicutes	Clostridia	Lachnospirales	Lachnospiraceae	Blautia
	ASV48	Bacteria	Firmicutes	Clostridia	Lachnospirales	Lachnospiraceae	[Eubacterium] ventriosum group
	ASV49	Bacteria	Firmicutes	Clostridia	Lachnospirales	Lachnospiraceae	Anaerostipes
	ASV50	Bacteria	Firmicutes	Clostridia	Oscillospirales	Ruminococcaceae	Faecalibacterium
	ASV51	Bacteria	Firmicutes	Clostridia	Lachnospirales	Lachnospiraceae	Roseburia
	ASV52	Bacteria	Firmicutes	Clostridia	Lachnospirales	Lachnospiraceae	Coprococcus
	ASV53	Bacteria	Firmicutes	Clostridia	Lachnospirales	Lachnospiraceae	Anaerostipes
	ASV54	Bacteria	Firmicutes	Clostridia	Oscillospirales	Ruminococcaceae	Faecalibacterium
	ASV55	Bacteria	Firmicutes	Clostridia	Lachnospirales	Lachnospiraceae	Anaerostipes
	ASV56	Bacteria	Firmicutes	Clostridia	Peptostreptococcales-Tissierellales	Peptostreptococcaceae	Paeniclostridium
	ASV57	Bacteria	Firmicutes	Clostridia	Lachnospirales	Lachnospiraceae	Anaerostipes
	ASV58	Bacteria	Firmicutes	Clostridia	Lachnospirales	Lachnospiraceae	[Ruminococcus] gauvreauii group
	ASV59	Bacteria	Firmicutes	Clostridia	Lachnospirales	Lachnospiraceae	[Eubacterium] ventriosum group
	ASV60	Bacteria	Firmicutes	Clostridia	Peptostreptococcales-Tissierellales	Peptostreptococcaceae	Romboutsia
	ASV61	Bacteria	Firmicutes	Clostridia	Clostridia UCG-014	NA	NA
	ASV62	Bacteria	Firmicutes	Clostridia	Lachnospirales	Lachnospiraceae	NA
	ASV63	Bacteria	Firmicutes	Clostridia	Peptostreptococcales-Tissierellales	Peptostreptococcaceae	NA
	ASV64	Bacteria	Firmicutes	Clostridia	Lachnospirales	Lachnospiraceae	[Eubacterium] ventriosum group
	ASV65	Bacteria	Firmicutes	Clostridia	Peptostreptococcales-Tissierellales	Peptostreptococcaceae	Romboutsia
	ASV66	Bacteria	Firmicutes	Clostridia	Lachnospirales	Lachnospiraceae	Acetitomaculum
	ASV67	Bacteria	Firmicutes	Clostridia	Lachnospirales	Lachnospiraceae	Blautia
	ASV68	Bacteria	Firmicutes	Clostridia	Oscillospirales	Ruminococcaceae	Faecalibacterium
	ASV69	Bacteria	Firmicutes	Clostridia	Oscillospirales	Oscillospiraceae	UCG-005
	ASV70	Bacteria	Firmicutes	Clostridia	Clostridiales	Clostridiaceae	Clostridium sensu stricto 1
	ASV71	Bacteria	Firmicutes	Clostridia	Lachnospirales	Lachnospiraceae	[Ruminococcus] torques group
	ASV72	Bacteria	Firmicutes	Clostridia	Oscillospirales	Ruminococcaceae	Faecalibacterium
	ASV73	Bacteria	Firmicutes	Clostridia	Oscillospirales	Ruminococcaceae	Faecalibacterium
	ASV74	Bacteria	Firmicutes	Clostridia	Oscillospirales	Ruminococcaceae	Faecalibacterium
	ASV75	Bacteria	Firmicutes	Clostridia	Lachnospirales	Lachnospiraceae	Blautia
	ASV76	Bacteria	Firmicutes	Clostridia	Lachnospirales	Lachnospiraceae	Blautia
	ASV77	Bacteria	Firmicutes	Clostridia	Oscillospirales	Oscillospiraceae	UCG-005
	ASV78	Bacteria	Firmicutes	Clostridia	Oscillospirales	Oscillospiraceae	UCG-005
	ASV79	Bacteria	Firmicutes	Clostridia	Lachnospirales	Lachnospiraceae	Agathobacter
	ASV80	Bacteria	Firmicutes	Clostridia	Lachnospirales	Lachnospiraceae	[Eubacterium] ventriosum group
	ASV81	Bacteria	Firmicutes	Clostridia	Lachnospirales	Lachnospiraceae	NA
	ASV82	Bacteria	Firmicutes	Clostridia	Oscillospirales	Oscillospiraceae	UCG-005
	ASV83	Bacteria	Firmicutes	Clostridia	Lachnospirales	Lachnospiraceae	Anaerostipes
	ASV84	Bacteria	Firmicutes	Clostridia	Lachnospirales	Lachnospiraceae	Dorea
	ASV85	Bacteria	Firmicutes	Clostridia	Lachnospirales	Lachnospiraceae	Agathobacter
	ASV86	Bacteria	Firmicutes	Clostridia	Lachnospirales	Lachnospiraceae	[Ruminococcus] gauvreauii group
	ASV87	Bacteria	Firmicutes	Clostridia	Lachnospirales	Lachnospiraceae	Lachnospiraceae FCS020 group
	ASV88	Bacteria	Firmicutes	Clostridia	Peptostreptococcales-Tissierellales	Peptostreptococcaceae	Romboutsia
	ASV89	Bacteria	Firmicutes	Clostridia	Lachnospirales	Lachnospiraceae	NA
	ASV90	Bacteria	Firmicutes	Clostridia	Lachnospirales	Lachnospiraceae	Blautia
	ASV91	Bacteria	Firmicutes	Clostridia	Clostridiales	Clostridiaceae	Clostridium sensu stricto 1
	ASV92	Bacteria	Firmicutes	Clostridia	Lachnospirales	Lachnospiraceae	Blautia
	ASV93	Bacteria	Firmicutes	Clostridia	Lachnospirales	Lachnospiraceae	Acetitomaculum
	ASV94	Bacteria	Firmicutes	Clostridia	Oscillospirales	Ruminococcaceae	Faecalibacterium
	ASV95	Bacteria	Firmicutes	Clostridia	Lachnospirales	Lachnospiraceae	[Eubacterium] hallii group
	ASV96	Bacteria	Firmicutes	Clostridia	Lachnospirales	Lachnospiraceae	NA
	ASV97	Bacteria	Firmicutes	Clostridia	Oscillospirales	Ruminococcaceae	Faecalibacterium
	ASV98	Bacteria	Firmicutes	Clostridia	Lachnospirales	Lachnospiraceae	Blautia
	ASV99	Bacteria	Firmicutes	Clostridia	Peptostreptococcales-Tissierellales	Peptostreptococcaceae	Romboutsia
	ASV100	Bacteria	Firmicutes	Clostridia	Oscillospirales	Oscillospiraceae	UCG-005
	ASV101	Bacteria	Firmicutes	Clostridia	Lachnospirales	Lachnospiraceae	[Ruminococcus] torques group
	ASV102	Bacteria	Firmicutes	Clostridia	Clostridia vadinBB60 group	NA	NA
	ASV103	Bacteria	Firmicutes	Clostridia	Oscillospirales	Oscillospiraceae	UCG-005
	ASV104	Bacteria	Firmicutes	Clostridia	Peptostreptococcales-Tissierellales	Peptostreptococcaceae	Romboutsia
	ASV105	Bacteria	Firmicutes	Clostridia	Lachnospirales	Lachnospiraceae	Blautia
	ASV106	Bacteria	Proteobacteria	Gammaproteobacteria	Enterobacterales	Succinivibrionaceae	Succinivibrio
	ASV107	Bacteria	Proteobacteria	Gammaproteobacteria	Enterobacterales	Succinivibrionaceae	Succinivibrio
	ASV108	Bacteria	Firmicutes	Clostridia	Peptostreptococcales-Tissierellales	Peptostreptococcaceae	Romboutsia
	ASV109	Bacteria	Firmicutes	Clostridia	Lachnospirales	Lachnospiraceae	Coprococcus
	ASV110	Bacteria	Firmicutes	Clostridia	Lachnospirales	Lachnospiraceae	NA
	ASV111	Bacteria	Firmicutes	Clostridia	Lachnospirales	Lachnospiraceae	Roseburia
	ASV112	Bacteria	Firmicutes	Clostridia	Peptostreptococcales-Tissierellales	Peptostreptococcaceae	Romboutsia
	ASV113	Bacteria	Firmicutes	Clostridia	Lachnospirales	Lachnospiraceae	NA
	ASV114	Bacteria	Firmicutes	Clostridia	Oscillospirales	Oscillospiraceae	UCG-005
	ASV115	Bacteria	Firmicutes	Clostridia	Clostridiales	Clostridiaceae	Clostridium sensu stricto 1
	ASV116	Bacteria	Cyanobacteria	Vampirivibrionia	Gastranaerophilales	NA	NA
	ASV117	Bacteria	Firmicutes	Clostridia	Lachnospirales	Lachnospiraceae	Roseburia
	ASV118	Bacteria	Firmicutes	Clostridia	Oscillospirales	Ruminococcaceae	Faecalibacterium
	ASV119	Bacteria	Firmicutes	Clostridia	Lachnospirales	Lachnospiraceae	Acetitomaculum
	ASV120	Bacteria	Firmicutes	Clostridia	Lachnospirales	Lachnospiraceae	Acetitomaculum
	ASV121	Bacteria	Firmicutes	Clostridia	Lachnospirales	Lachnospiraceae	Lachnospiraceae ND3007 group
	ASV122	Bacteria	Firmicutes	Clostridia	Oscillospirales	Ruminococcaceae	Fournierella
	ASV123	Bacteria	Firmicutes	Clostridia	Lachnospirales	Lachnospiraceae	NA
	ASV124	Bacteria	Firmicutes	Clostridia	Peptostreptococcales-Tissierellales	Peptostreptococcaceae	NA
	ASV125	Bacteria	Firmicutes	Clostridia	Lachnospirales	Lachnospiraceae	Coprococcus
	ASV126	Bacteria	Firmicutes	Clostridia	Oscillospirales	Oscillospiraceae	UCG-005
	ASV127	Bacteria	Firmicutes	Clostridia	Lachnospirales	Lachnospiraceae	Blautia
	ASV128	Bacteria	Firmicutes	Clostridia	Lachnospirales	Lachnospiraceae	Fusicatenibacter
	ASV129	Bacteria	Firmicutes	Clostridia	Lachnospirales	Lachnospiraceae	Shuttleworthia
	ASV130	Bacteria	Firmicutes	Clostridia	Oscillospirales	Ruminococcaceae	Ruminococcus
	ASV131	Bacteria	Firmicutes	Clostridia	Peptostreptococcales-Tissierellales	Peptostreptococcaceae	Romboutsia
	ASV132	Bacteria	Firmicutes	Clostridia	Oscillospirales	Ruminococcaceae	Fournierella
	ASV133	Bacteria	Firmicutes	Clostridia	Lachnospirales	Lachnospiraceae	Frisingicoccus
	ASV134	Bacteria	Firmicutes	Clostridia	Oscillospirales	Oscillospiraceae	UCG-005
	ASV135	Bacteria	Firmicutes	Clostridia	Lachnospirales	Lachnospiraceae	Shuttleworthia
	ASV136	Bacteria	Firmicutes	Clostridia	Oscillospirales	Ruminococcaceae	Ruminococcus
	ASV137	Bacteria	Firmicutes	Clostridia	Clostridiales	Clostridiaceae	Clostridium sensu stricto 1
	ASV138	Bacteria	Firmicutes	Clostridia	Oscillospirales	Oscillospiraceae	UCG-005
	ASV139	Bacteria	Firmicutes	Clostridia	Lachnospirales	Lachnospiraceae	Blautia
	ASV140	Bacteria	Firmicutes	Clostridia	Lachnospirales	Lachnospiraceae	Dorea
	ASV141	Bacteria	Firmicutes	Clostridia	Clostridiales	Clostridiaceae	Clostridium sensu stricto 1
	ASV143	Bacteria	Proteobacteria	Gammaproteobacteria	Enterobacterales	Succinivibrionaceae	Succinivibrio
	ASV144	Bacteria	Proteobacteria	Gammaproteobacteria	Enterobacterales	Succinivibrionaceae	Succinivibrio
	ASV146	Bacteria	Firmicutes	Clostridia	Lachnospirales	Lachnospiraceae	Lachnospiraceae ND3007 group
	ASV149	Bacteria	Firmicutes	Clostridia	Clostridiales	Clostridiaceae	Clostridium sensu stricto 1
	ASV150	Bacteria	Firmicutes	Clostridia	Clostridiales	Clostridiaceae	Clostridium sensu stricto 1
	ASV151	Bacteria	Firmicutes	Clostridia	Oscillospirales	Oscillospiraceae	UCG-005
	ASV152	Bacteria	Firmicutes	Clostridia	Lachnospirales	Lachnospiraceae	Lachnospiraceae AC2044 group
	ASV153	Bacteria	Firmicutes	Clostridia	Lachnospirales	Lachnospiraceae	Roseburia
	ASV154	Bacteria	Firmicutes	Clostridia	Lachnospirales	Lachnospiraceae	Roseburia
	ASV155	Bacteria	Firmicutes	Clostridia	Lachnospirales	Lachnospiraceae	Dorea
	ASV156	Bacteria	Firmicutes	Clostridia	Oscillospirales	Oscillospiraceae	UCG-005
	ASV157	Bacteria	Firmicutes	Clostridia	Lachnospirales	Lachnospiraceae	Lachnospiraceae UCG-004
	ASV158	Bacteria	Firmicutes	Clostridia	Clostridiales	Clostridiaceae	Clostridium sensu stricto 1
	ASV159	Bacteria	Firmicutes	Clostridia	Oscillospirales	Oscillospiraceae	Oscillibacter
	ASV160	Bacteria	Proteobacteria	Gammaproteobacteria	Enterobacterales	Succinivibrionaceae	Succinivibrio
	ASV162	Bacteria	Firmicutes	Clostridia	Lachnospirales	Lachnospiraceae	Fusicatenibacter
	ASV163	Bacteria	Firmicutes	Clostridia	Oscillospirales	Oscillospiraceae	UCG-005
	ASV164	Bacteria	Firmicutes	Clostridia	Peptostreptococcales-Tissierellales	Peptostreptococcaceae	Intestinibacter
	ASV165	Bacteria	Cyanobacteria	Vampirivibrionia	Gastranaerophilales	NA	NA
	ASV166	Bacteria	Firmicutes	Clostridia	Oscillospirales	Ruminococcaceae	Ruminococcus
	ASV167	Bacteria	Firmicutes	Clostridia	Lachnospirales	Lachnospiraceae	NA
	ASV168	Bacteria	Firmicutes	Clostridia	Lachnospirales	Lachnospiraceae	Anaerostipes
	ASV169	Bacteria	Firmicutes	Clostridia	Lachnospirales	Lachnospiraceae	Shuttleworthia
	ASV171	Bacteria	Firmicutes	Clostridia	Lachnospirales	Lachnospiraceae	NA
	ASV172	Bacteria	Firmicutes	Clostridia	Lachnospirales	Lachnospiraceae	Roseburia
	ASV173	Bacteria	Firmicutes	Clostridia	Lachnospirales	Lachnospiraceae	Marvinbryantia
	ASV174	Bacteria	Firmicutes	Clostridia	Peptostreptococcales-Tissierellales	Peptostreptococcaceae	Intestinibacter
	ASV175	Bacteria	Firmicutes	Clostridia	Oscillospirales	Ruminococcaceae	Ruminococcus
	ASV176	Bacteria	Firmicutes	Clostridia	Lachnospirales	Lachnospiraceae	Coprococcus
	ASV177	Bacteria	Firmicutes	Clostridia	Lachnospirales	Lachnospiraceae	Acetitomaculum
	ASV178	Bacteria	Firmicutes	Clostridia	Lachnospirales	Lachnospiraceae	NA
	ASV179	Bacteria	Firmicutes	Clostridia	Lachnospirales	Lachnospiraceae	Lachnospiraceae FCS020 group
	ASV180	Bacteria	Actinobacteriota	Actinobacteria	Bifidobacteriales	Bifidobacteriaceae	NA
	ASV181	Bacteria	Firmicutes	Clostridia	Lachnospirales	Lachnospiraceae	Coprococcus
	ASV182	Bacteria	Firmicutes	Clostridia	Lachnospirales	Lachnospiraceae	[Ruminococcus] torques group
	ASV184	Bacteria	Firmicutes	Clostridia	Lachnospirales	Lachnospiraceae	NA
	ASV185	Bacteria	Firmicutes	Clostridia	Oscillospirales	Ruminococcaceae	Faecalibacterium
	ASV187	Bacteria	Firmicutes	Clostridia	Oscillospirales	[Eubacterium] coprostanoligenes group	NA
	ASV188	Bacteria	Firmicutes	Clostridia	Lachnospirales	Lachnospiraceae	Frisingicoccus
	ASV189	Bacteria	Firmicutes	Clostridia	Lachnospirales	Lachnospiraceae	Shuttleworthia
	ASV191	Bacteria	Firmicutes	Clostridia	Lachnospirales	Lachnospiraceae	[Eubacterium] hallii group
	ASV192	Bacteria	Firmicutes	Clostridia	Lachnospirales	Lachnospiraceae	[Eubacterium] hallii group
	ASV193	Bacteria	Firmicutes	Clostridia	Lachnospirales	Lachnospiraceae	Coprococcus
	ASV194	Bacteria	Firmicutes	Clostridia	Peptostreptococcales-Tissierellales	Peptostreptococcaceae	Paeniclostridium
	ASV195	Bacteria	Firmicutes	Clostridia	Clostridiales	Clostridiaceae	Clostridium sensu stricto 1
	ASV196	Bacteria	Firmicutes	Clostridia	Lachnospirales	Lachnospiraceae	[Ruminococcus] torques group
	ASV197	Bacteria	Firmicutes	Clostridia	Lachnospirales	Lachnospiraceae	28-4
	ASV198	Bacteria	Firmicutes	Clostridia	Lachnospirales	Lachnospiraceae	Blautia
	ASV199	Bacteria	Firmicutes	Clostridia	Lachnospirales	Lachnospiraceae	Agathobacter
	ASV200	Bacteria	Firmicutes	Clostridia	Lachnospirales	Lachnospiraceae	Lachnospiraceae FCS020 group
	ASV202	Bacteria	Firmicutes	Clostridia	Oscillospirales	Ruminococcaceae	Subdoligranulum
	ASV203	Bacteria	Firmicutes	Clostridia	Lachnospirales	Lachnospiraceae	Shuttleworthia
	ASV204	Bacteria	Firmicutes	Clostridia	Lachnospirales	Lachnospiraceae	Blautia
	ASV205	Bacteria	Firmicutes	Clostridia	Lachnospirales	Lachnospiraceae	Agathobacter
	ASV206	Bacteria	Firmicutes	Clostridia	Lachnospirales	Lachnospiraceae	Coprococcus
	ASV208	Bacteria	Firmicutes	Clostridia	Lachnospirales	Lachnospiraceae	Anaerosporobacter
	ASV210	Bacteria	Firmicutes	Clostridia	Lachnospirales	Lachnospiraceae	Blautia
	ASV212	Bacteria	Firmicutes	Clostridia	Oscillospirales	Ruminococcaceae	Ruminococcus
	ASV213	Bacteria	Firmicutes	Clostridia	Peptostreptococcales-Tissierellales	Peptostreptococcaceae	Intestinibacter
	ASV216	Bacteria	Firmicutes	Clostridia	Lachnospirales	Lachnospiraceae	Lachnospiraceae UCG-004
	ASV217	Bacteria	Firmicutes	Clostridia	Lachnospirales	Lachnospiraceae	Shuttleworthia
	ASV221	Bacteria	Firmicutes	Clostridia	Clostridiales	Clostridiaceae	Clostridium sensu stricto 1
	ASV222	Bacteria	Firmicutes	Clostridia	Lachnospirales	Lachnospiraceae	Lachnospiraceae NK4A136 group
	ASV224	Bacteria	Firmicutes	Clostridia	Clostridiales	Clostridiaceae	Clostridium sensu stricto 1
	ASV232	Bacteria	Firmicutes	Clostridia	Clostridiales	Clostridiaceae	Clostridium sensu stricto 6
	ASV234	Bacteria	Firmicutes	Clostridia	Lachnospirales	Lachnospiraceae	NA
	ASV235	Bacteria	Firmicutes	Clostridia	Oscillospirales	Oscillospiraceae	Oscillibacter
	ASV236	Bacteria	Firmicutes	Clostridia	Lachnospirales	Lachnospiraceae	Lachnospiraceae ND3007 group
	ASV237	Bacteria	Firmicutes	Clostridia	Clostridiales	Clostridiaceae	Clostridium sensu stricto 1
	ASV238	Bacteria	Firmicutes	Clostridia	Oscillospirales	Ruminococcaceae	Fournierella
	ASV243	Bacteria	Firmicutes	Clostridia	Peptostreptococcales-Tissierellales	Peptostreptococcaceae	Romboutsia
	ASV245	Bacteria	Firmicutes	Clostridia	Oscillospirales	Oscillospiraceae	Oscillibacter
	ASV248	Bacteria	Firmicutes	Clostridia	Clostridia UCG-014	NA	NA
	ASV249	Bacteria	Firmicutes	Clostridia	Oscillospirales	Ruminococcaceae	NA
	ASV251	Bacteria	Firmicutes	Clostridia	Clostridiales	Clostridiaceae	Clostridium sensu stricto 1
	ASV254	Bacteria	Firmicutes	Clostridia	Lachnospirales	Lachnospiraceae	Blautia
	ASV256	Bacteria	Firmicutes	Clostridia	Lachnospirales	Lachnospiraceae	NA
	ASV257	Bacteria	Firmicutes	Clostridia	Lachnospirales	Lachnospiraceae	Blautia
	ASV268	Bacteria	Firmicutes	Clostridia	Clostridiales	Clostridiaceae	Clostridium sensu stricto 1
	ASV270	Bacteria	Firmicutes	Clostridia	Oscillospirales	[Eubacterium] coprostanoligenes group	NA
	ASV273	Bacteria	Firmicutes	Clostridia	Lachnospirales	Lachnospiraceae	Frisingicoccus
	ASV275	Bacteria	Firmicutes	Clostridia	Oscillospirales	Ruminococcaceae	CAG-352
	ASV280	Bacteria	Firmicutes	Clostridia	Oscillospirales	Ruminococcaceae	Ruminococcus
	ASV282	Bacteria	Firmicutes	Clostridia	Lachnospirales	Lachnospiraceae	Lachnospiraceae ND3007 group
	ASV292	Bacteria	Firmicutes	Clostridia	Oscillospirales	Oscillospiraceae	UCG-005
	ASV299	Bacteria	Firmicutes	Clostridia	Lachnospirales	Lachnospiraceae	[Eubacterium] ventriosum group
	ASV309	Bacteria	Firmicutes	Clostridia	Lachnospirales	Lachnospiraceae	Lachnospiraceae NK4A136 group
	ASV313	Bacteria	Firmicutes	Clostridia	Lachnospirales	Lachnospiraceae	Lachnospiraceae UCG-004
	ASV315	Bacteria	Firmicutes	Clostridia	Lachnospirales	Lachnospiraceae	Roseburia
	ASV319	Archaea	Euryarchaeota	Methanobacteria	Methanobacteriales	Methanobacteriaceae	Methanobrevibacter
	ASV322	Bacteria	Firmicutes	Clostridia	Oscillospirales	Hungateiclostridiaceae	Saccharofermentans
	ASV325	Bacteria	Firmicutes	Clostridia	Lachnospirales	Lachnospiraceae	Cellulosilyticum
	ASV328	Bacteria	Firmicutes	Clostridia	Lachnospirales	Lachnospiraceae	Blautia
	ASV329	Bacteria	Cyanobacteria	Vampirivibrionia	Gastranaerophilales	NA	NA
	ASV330	Bacteria	Firmicutes	Clostridia	Clostridia UCG-014	NA	NA
	ASV331	Bacteria	Firmicutes	Clostridia	Peptostreptococcales-Tissierellales	Peptostreptococcaceae	Romboutsia
	ASV348	Bacteria	Firmicutes	Clostridia	Lachnospirales	Lachnospiraceae	Lachnospiraceae ND3007 group
	ASV381	Bacteria	Firmicutes	Clostridia	Clostridia UCG-014	NA	NA
	ASV389	Bacteria	Firmicutes	Clostridia	Clostridiales	Clostridiaceae	Clostridium sensu stricto 1
	ASV391	Bacteria	Firmicutes	Clostridia	Lachnospirales	Lachnospiraceae	NA
	ASV408	Bacteria	Firmicutes	Clostridia	Peptostreptococcales-Tissierellales	Peptostreptococcaceae	Romboutsia
	ASV409	Bacteria	Firmicutes	Clostridia	Clostridiales	Clostridiaceae	Clostridium sensu stricto 1
	ASV437	Bacteria	Firmicutes	Clostridia	Oscillospirales	Ruminococcaceae	Incertae Sedis
	ASV438	Bacteria	Firmicutes	Clostridia	Peptostreptococcales-Tissierellales	Peptostreptococcaceae	Romboutsia
	ASV452	Bacteria	Firmicutes	Clostridia	Lachnospirales	Lachnospiraceae	Acetitomaculum
	ASV463	Bacteria	Firmicutes	Clostridia	Lachnospirales	Lachnospiraceae	Dorea
	ASV476	Bacteria	Firmicutes	Clostridia	Lachnospirales	Lachnospiraceae	Roseburia
	ASV497	Bacteria	Firmicutes	Clostridia	Lachnospirales	Lachnospiraceae	NA
	ASV498	Bacteria	Firmicutes	Clostridia	Oscillospirales	Butyricicoccaceae	Butyricicoccus
	ASV499	Bacteria	Actinobacteriota	Coriobacteriia	Coriobacteriales	Eggerthellaceae	DNF00809
	ASV506	Bacteria	Firmicutes	Clostridia	Lachnospirales	Lachnospiraceae	Roseburia
	ASV518	Bacteria	Firmicutes	Clostridia	Lachnospirales	Lachnospiraceae	Blautia
	ASV538	Bacteria	Firmicutes	Clostridia	Clostridiales	Clostridiaceae	Clostridium sensu stricto 1
	ASV552	Bacteria	Firmicutes	Clostridia	Lachnospirales	Lachnospiraceae	NA
	ASV567	Bacteria	Firmicutes	Clostridia	Clostridiales	Clostridiaceae	Clostridium sensu stricto 1
	ASV670	Bacteria	Firmicutes	Clostridia	Lachnospirales	Lachnospiraceae	Blautia
	ASV751	Bacteria	Firmicutes	Clostridia	Clostridia UCG-014	NA	NA
